# Supplementary material for: Random genetic drift sets an upper limit on mRNA splicing accuracy in metazoans
Source: eLife. 2024 Mar 12;13:RP93629. doi: 10.7554/eLife.93629 (PMC10932544; doi:10.7554/eLife.93629)
Supplement: Figure 1—source data 1. [file elife-93629-fig1-data1.zip]

Archive with 1 entries (1 files):
- table_1.csv
