# Supplementary material for: Random genetic drift sets an upper limit on mRNA splicing accuracy in metazoans
Source: eLife. 2024 Mar 12;13:RP93629. doi: 10.7554/eLife.93629 (PMC10932544; doi:10.7554/eLife.93629)
Supplement: Figure 1—source data 2. [file elife-93629-fig1-data2.zip › table_2.csv]

Supplementary Table 2: Longevity and body lenth across the 53 metazoans studied.
	Clade	Longevity (days)	Body length (cm)
Vertebrates
Callorhinchus milii	Chondrichthyes	2190	120
Gallus gallus	Aves	10950	70
Crocodylus porosus	Crocodylia	20805	600
Homo sapiens	Mammalia	36500	175
Loxodonta africana	Mammalia	23725	400
Equus caballus	Mammalia	20805	280
Macaca mulatta	Mammalia	14600	64
Heterocephalus glaber	Mammalia	10950	16.5
Sus scrofa	Mammalia	9855	240
Canis lupus	Mammalia	7519	117
Bos taurus	Mammalia	7300	245
Oryctolagus cuniculus	Mammalia	3285	50
Monodelphis domestica	Mammalia	1862	20
Mus musculus	Mammalia	1460	9.5
Rattus norvegicus	Mammalia	1387	39.9
Insects
Bombyx mori	Lepidoptera	50	1.9
Pogonomyrmex barbatus	Hymenoptera	10220	1.1
Acromyrmex echinatior	Hymenoptera	5475	1.4
Camponotus floridanus	Hymenoptera	3650	1.9
Solenopsis invicta	Hymenoptera	2482	0.7
Apis mellifera	Hymenoptera	1095	2
Apis florea	Hymenoptera	1095	2
Apis cerana	Hymenoptera	1095	2
Harpegnathos saltator	Hymenoptera	653	1.7
Polistes canadensis	Hymenoptera	506	2
Polistes dominula	Hymenoptera	506	2
Linepithema humile	Hymenoptera	365	0.5
Bombus terrestris	Hymenoptera	150	2.5
Megachile rotundata	Hymenoptera	56	1.9
Nasonia vitripennis	Hymenoptera	25	0.3
Athalia rosae	Hymenoptera	12	0.73
Trichogramma pretiosum	Hymenoptera	10	0.04
Cephus cinctus	Hymenoptera	7	0.86
Orussus abietinus	Hymenoptera	7	1
Cimex lectularius	Hemiptera	572	0.5
Halyomorpha halys	Hemiptera	112	1.44
Acyrthosiphon pisum	Hemiptera	30	0.25
Drosophila pseudoobscura	Diptera	90	0.2
Musca domestica	Diptera	60	0.7
Drosophila grimshawi	Diptera	50	0.5
Ceratitis capitata	Diptera	50	0.5
Drosophila suzukii	Diptera	38	0.33
Drosophila melanogaster	Diptera	36	0.3
Lucilia cuprina	Diptera	21	0.8
Aedes aegypti	Diptera	14	0.38
Leptinotarsa decemlineata	Coleoptera	365	1
Tribolium castaneum	Coleoptera	170	0.5
Onthophagus taurus	Coleoptera	160	1
Anoplophora glabripennis	Coleoptera	66	3.5
Dendroctonus ponderosae	Coleoptera	30	0.75
Cryptotermes secundus	Blattodea	4745	0.6
Zootermopsis nevadensis	Blattodea	2300	1
Blattella germanica	Blattodea	200	1.59
* The sources from which the lifespan and the body length information was taken are listed in Data9supp.pdf in the Zenodo data repository (see Data and code availability).
